# Supplementary material for: Genetic structure and knockdown resistance (kdr) mutations in Aedes albopictus (Skuse) (Diptera: Culicidae): Implications for dengue fever transmission in southeastern China
Source: PLoS One. 2025 Mar 26;20(3):e0320200. doi: 10.1371/journal.pone.0320200 (PMC11940661; doi:10.1371/journal.pone.0320200)
Supplement: S1 Appendix — (XLSX) [file pone.0320200.s004.xlsx]

## Sheet: Sheet1
deltamethrin	concentration (μg/L)	death rate (%)
FS	8	88	100	84.6
	4	80	84	84
	2	52	36	36
	1	4	20	32
	0.5	16	16	12
SM	10	80	100	85
	8	68	70	90
	5	50	55	68
	3	32	40	45
	1	20	30	15
QZ	1	0	4	4
	5	20	36	40
	10	48	52	60
	25	76	72	80
	50	100	96	92
ZZ	50	92	100	96
	25	76	84	68
	10	44	48	48
	2.5	16	36	28
	1	4	0	0
PT	100	84	80	72
	50	60	48	64
	25	44	36	40
	5	8	24	24
	1	0	4	4
FZ	100	80	80	92
	80	80	72	84
	50	64	56	60
	30	32	32	28
	10	16	12	20
